# Supplementary material for: Blood-Based Transcriptomic Biomarkers Are Predictive of Neurodegeneration Rather Than Alzheimer’s Disease
Source: Int J Mol Sci. 2023 Oct 9;24(19):15011. doi: 10.3390/ijms241915011 (PMC10573468; doi:10.3390/ijms241915011)
Supplement: Supplementary file 1 [file ijms-24-15011-s001.zip]

Archive with 2 entries (2 files):
- ijms-2641757-supplementary figures.pdf
- ijms-2641757-supplementary tables.xlsx
